# Supplementary material for: Structurally and Morphologically Distinct Pathological Tau Assemblies Differentially Affect GVB Accumulation
Source: Int J Mol Sci. 2023 Jun 29;24(13):10865. doi: 10.3390/ijms241310865 (PMC10341458; doi:10.3390/ijms241310865)
Supplement: Supplementary file 1 [file ijms-24-10865-s001.zip]

Archive with 1 entries (1 files):
- ijms-2441421-supplementary.pdf
